# Supplementary material for: The Mobility of Eurasian Avian-like M2 Is Determined by Residue E79 Which Is Essential for Pathogenicity of 2009 Pandemic H1N1 Influenza Virus in Mice
Source: Viruses. 2023 Nov 30;15(12):2365. doi: 10.3390/v15122365 (PMC10747126; doi:10.3390/v15122365)
Supplement: Supplementary file 1 [file viruses-15-02365-s001.zip]

Archive with 1 entries (1 files):
- viruses-2652832-supplementary.pdf
